# Supplementary material for: An Episomal CRISPR/Cas12a System for Mediating Efficient Gene Editing
Source: Life (Basel). 2021 Nov 18;11(11):1262. doi: 10.3390/life11111262 (PMC8620414; doi:10.3390/life11111262)
Supplement: Supplementary file 1 [file life-11-01262-s001.zip]

Archive with 1 entries (1 files):
- life-1395813-supplementary.pdf
